# Supplementary material for: Analysis of Five Biogenic Amines in Foods on the Chinese Market and Estimation of Acute Histamine Exposure from Fermented Foods in the Chinese Population
Source: Foods. 2025 Jul 21;14(14):2550. doi: 10.3390/foods14142550 (PMC12294725; doi:10.3390/foods14142550)
Supplement: Supplementary file 1 [file foods-14-02550-s001.zip]

Archive with 1 entries (1 files):
- foods-3700433-supplementary.pdf
